# Supplementary material for: Amino acid and fatty acid profiles of perennial Baki™ bean
Source: Front Nutr. 2024 Jan 12;10:1292628. doi: 10.3389/fnut.2023.1292628 (PMC10811165; doi:10.3389/fnut.2023.1292628)
Supplement: Supplementary file 1 [file Data_Sheet_1.CSV]

Crop	Species/Subspecies	Common Name	ID	Variety	Protein, total (g/100g EPDM)	Alanine (mg/100g EPDM)	Arginine (mg/100g EPDM)	Aspartic Acid (mg/100g EPDM)	Cystine (mg/100g EPDM)	Glutamic Acid (mg/100g EPDM)	Glycine (mg/100g EPDM)	Histidine (mg/100g EPDM)	Isoleucine (mg/100g EPDM)	Leucine (mg/100g EPDM)	Lysine (mg/100g EPDM)	Methionine (mg/100g EPDM)	Phenylalanine (mg/100g EPDM)	Proline (mg/100g EPDM)	Serine (mg/100g EPDM)	Threonine (mg/100g EPDM)	Tryptophan (mg/100g EPDM)	Tyrosine (mg/100g EPDM)	Valine (mg/100g EPDM)	Fatty acids, total saturated (g/100g EPDM)	Fatty acids, total monounsaturated (g/100g EPDM)	Fatty acids, total polyunsaturated (g/100g EPDM)	Fatty acids, total (g/100g EPDM)	SAA (mg/100g EPDM)	AAA (mg/100g EPDM)	Total Amino Acids (mg/100g EPDM)	Total Essential Amino Acids (mg/100g EPDM)	Total Nonessential Amino Acids (mg/100g EPDM)	His (mg/g Protein DM)	Ile (mg/g Protein DM)	Leu (mg/g Protein DM)	Lys (mg/g Protein DM)	SAA (mg/g Protein DM)	AAA (mg/g Protein DM)	Thr (mg/g Protein DM)	Trp (mg/g Protein DM)	Val (mg/g Protein DM)	E/NE amino acid ratio	Total Branch Chain Amino Acids (mg/100g EPDM)	Total Sulfur Amino Acids (mg/100g EPDM)	Total Aromatic Amino Acids (mg/100g EPDM)	SFA_percentTotal	MUFA_percentTotal	PUFA_percentTotal	PUFA/MUFA
Sainfoin	Onobrychis viciifolia	Sainfoin	PJ-S-13-14	Shoshone	39.32150852	NA	NA	NA	NA	NA	NA	NA	NA	NA	NA	NA	NA	NA	NA	NA	NA	NA	NA	NA	NA	NA	NA	NA	NA	NA	NA	NA	NA	NA	NA	NA	NA	NA	NA	NA	NA	NA	NA	NA	NA	NA	NA	NA	NA
Sainfoin	Onobrychis viciifolia	Sainfoin	PJ-S-16	Shoshone	39.30785372	NA	NA	NA	NA	NA	NA	NA	NA	NA	NA	NA	NA	NA	NA	NA	NA	NA	NA	NA	NA	NA	NA	NA	NA	NA	NA	NA	NA	NA	NA	NA	NA	NA	NA	NA	NA	NA	NA	NA	NA	NA	NA	NA	NA
Sainfoin	Onobrychis viciifolia	Sainfoin	CF-R-19	Remont	39.69263158	NA	NA	NA	NA	NA	NA	NA	NA	NA	NA	NA	NA	NA	NA	NA	NA	NA	NA	NA	NA	NA	NA	NA	NA	NA	NA	NA	NA	NA	NA	NA	NA	NA	NA	NA	NA	NA	NA	NA	NA	NA	NA	NA	NA
Sainfoin	Onobrychis viciifolia	Sainfoin	MG-D-19	Delaney	38.90403614	NA	NA	NA	NA	NA	NA	NA	NA	NA	NA	NA	NA	NA	NA	NA	NA	NA	NA	NA	NA	NA	NA	NA	NA	NA	NA	NA	NA	NA	NA	NA	NA	NA	NA	NA	NA	NA	NA	NA	NA	NA	NA	NA	NA
Sainfoin	Onobrychis viciifolia	Sainfoin	S-D-18	Delaney	39.08777377	NA	NA	NA	NA	NA	NA	NA	NA	NA	NA	NA	NA	NA	NA	NA	NA	NA	NA	NA	NA	NA	NA	NA	NA	NA	NA	NA	NA	NA	NA	NA	NA	NA	NA	NA	NA	NA	NA	NA	NA	NA	NA	NA	NA
Sainfoin	Onobrychis viciifolia	Sainfoin	R-S-18	Shoshone	40.9725	1377.777778	4300	3833.333333	504.4444444	6577.777778	1733.333333	1433.333333	1344.444444	2433.333333	1977.777778	575.5555556	1372.5	1665	1788.75	1305	403.875	1147.5	1653.75	1.305555556	2.61	5.162222222	9.077777778	1080	2520	35427.48611	12499.56944	22927.91667	34.98281368	32.81333686	59.38942787	48.27085918	26.35914333	61.50466776	31.85063152	9.857221307	40.36243822	0.54516813	5431.527778	1080	2520	14.38188494	28.75152999	56.86658507	1.97786292
Sainfoin	Onobrychis viciifolia	Sainfoin	R-D-18	Delaney	40.30851385	1315.496098	3957.636566	3623.188406	451.5050167	6064.659978	1683.389075	1360.089186	1259.754738	2296.544036	1917.502787	498.3277592	1321.775819	1581.612091	1683.287154	1242.695214	395.4030227	1085.663728	1559.017632	1.379041249	2.806020067	5.05574136	9.241917503	949.8327759	2407.439547	33297.54831	11851.11019	21446.43811	33.74198292	31.25282025	56.97416789	47.57066445	23.56407332	59.72533632	30.82959641	9.80941704	38.67713004	0.55259107	5115.316406	949.8327759	2407.439547	14.92159228	30.36188179	54.70446321	1.801748113
Sainfoin	Onobrychis viciifolia	Sainfoin	MG-D-18	Delaney	39.92927711	NA	NA	NA	NA	NA	NA	NA	NA	NA	NA	NA	NA	NA	NA	NA	NA	NA	NA	NA	NA	NA	NA	NA	NA	NA	NA	NA	NA	NA	NA	NA	NA	NA	NA	NA	NA	NA	NA	NA	NA	NA	NA	NA	NA
Sainfoin	Onobrychis viciifolia	Sainfoin	R-R-18	Remont	40.13084367	1362.126246	4086.378738	3732.00443	489.4795127	6367.663344	1705.426357	1395.348837	1317.829457	2303.433001	1904.761905	522.7021041	1355.620347	1602.096774	1814.962779	1277.19603	384.2791563	1093.459057	1613.300248	1.357696567	2.581395349	5.243632337	9.183831672	1012.181617	2449.079404	34328.06832	12074.47109	22253.59724	34.76998512	32.83831928	57.39807067	47.46378921	25.22203682	61.02735902	31.82579564	9.575656058	40.20100503	0.542585136	5234.562707	1012.181617	2449.079404	14.78355239	28.10804293	57.09634632	2.031317031
Sainfoin	Onobrychis viciifolia	Sainfoin	W-D	Delaney	38.94618654	1451.001624	4244.721169	3887.384949	499.1878722	6637.791012	1808.337845	1537.628587	1321.06118	2458.040065	2111.532214	597.7260422	1395.608028	1766.316411	1897.154664	1351.995277	406.688902	1166.641086	1602.768595	1.061180292	2.321602599	4.176502436	7.559285328	1096.913914	2562.249115	36141.58552	12783.04889	23358.53663	39.48085098	33.92016774	63.11375473	54.21666155	28.16486059	65.78947368	34.71444569	10.44232923	41.15341545	0.547253841	5381.86984	1096.913914	2562.249115	14.03810342	30.71193239	55.24996419	1.798973881
Sainfoin	Onobrychis viciifolia	Sainfoin	W-R	Remont	40.02244186	1430.107527	4322.580645	3903.225806	521.5053763	6623.655914	1774.193548	1494.623656	1279.569892	2440.860215	2118.27957	600	1384.186047	1719.418605	1892.44186	1351.744186	397.9534884	1157.093023	1568.023256	1.096774194	2.288172043	4.455913978	7.840860215	1121.505376	2541.27907	35979.46262	12635.24031	23344.22231	37.34463932	31.97130992	60.98728867	52.92729457	28.02191281	63.49635234	33.7746555	9.943258579	39.17860038	0.54125771	5288.453363	1121.505376	2541.27907	13.98793198	29.18266594	56.82940208	1.947368421
Sainfoin	Onobrychis viciifolia	Sainfoin	W-M	AAC Mountainview	35.38602339	1369.272237	3547.169811	3547.169811	501.3477089	5940.700809	1649.595687	1358.490566	1164.420485	2242.587601	1973.045822	612.3989218	1269.210526	1562.105263	1724.824561	1290.906433	385.1023392	1053.336257	1442.777778	1.115902965	2.304043127	4.802156334	8.222102426	1113.746631	2322.546784	32634.46262	11738.94047	20895.52215	38.39059707	32.90622606	63.3749539	55.75777194	31.47419585	65.63458001	36.4806867	10.88289393	40.77253219	0.561792158	4849.785864	1113.746631	2322.546784	13.57199056	28.02255442	58.40545502	2.084230229
Sainfoin	Onobrychis viciifolia	Sainfoin	W-Rx	Renumex	37.98851544	1400.651466	4115.092291	3832.790445	513.5722041	6558.089034	1737.242128	1465.798046	1292.073833	2410.423453	2095.548317	608.0347448	1367.280285	1695.427553	1859.501188	1345.4038	407.9964371	1115.700713	1575.106888	1.048859935	2.209554832	4.426710098	7.685124864	1121.606949	2482.980998	35395.73283	12567.6658	22828.06702	38.58529423	34.01222232	63.45137273	55.1626799	29.52489551	65.36135906	35.4160668	10.73999424	41.46271235	0.550535698	5277.604174	1121.606949	2482.980998	13.64792314	28.75105962	57.60101724	2.003439803
Sainfoin	Onobrychis viciifolia	Sainfoin	CS-E	Eski	34.9458284	1203.252033	3132.791328	3143.631436	460.704607	5170.731707	1560.97561	1300.813008	1094.850949	2027.100271	1777.777778	530.0813008	1146.301775	1397.39645	1528.402367	1157.218935	371.183432	973.8106509	1353.727811	1.138211382	2.393495935	4.686178862	8.216802168	990.7859079	2120.112426	29330.75145	10759.05526	18571.69619	37.2236993	31.32994691	58.0069314	50.87238904	28.35205096	60.66854108	33.11465167	10.62168072	38.73789441	0.579325397	4475.67903	990.7859079	2120.112426	13.85224274	29.1292876	57.03166227	1.957880435
Sainfoin	Onobrychis viciifolia	Sainfoin	CS-S	Shoshone	36.72532544	1333.333333	3739.837398	3588.075881	485.6368564	6059.620596	1680.216802	1355.01355	1246.612466	2287.262873	1962.059621	571.2737127	1310.059172	1626.656805	1735.828402	1266.390533	377.7337278	1091.715976	1528.402367	0.984281843	1.985907859	4.082384824	7.052574526	1056.910569	2401.775148	33245.73007	11904.80802	21340.92205	36.89588952	33.94421836	62.28026151	53.42524802	28.77879383	65.39833532	34.48275862	10.28537455	41.61712247	0.557839441	5062.277706	1056.910569	2401.775148	13.95634799	28.15862281	57.8850292	2.055676856
Adzuki Bean	Vigna angularis (Willd) Ohwi & H. Ohashi	Adzuki bean	VIA001_DM		22.99037778	1340	1490	2720	212.8952949	3590	874.7219727	606.2887747	915.2183604	1929.94213	1730	242.9783258	1220	1010	1130	779.8447217	220.9945725	683.8104311	1180	0.180145644	0.024565315	0.276961886	0.481672844	455.8736207	1903.810431	21876.69458	8825.266885	13051.4277	26.37141419	39.80875692	83.9456467	75.24887224	19.82888777	82.80901035	33.92048314	9.612481127	51.32582037	0.676191685	4025.160491	455.8736207	1903.810431	37.4	5.1	57.5	11.2745098
Bambara Groundnut	Vigna subterranea (L) Verdc.	Bambara groundnuts	VSU001_DM		20.27215607	940.5534619	1400	2340	158.5688581	3570	607.0761408	433.419521	956.4467682	1660	1340	438.8531385	1040	913.3492745	1250	916.8066236	126.3550355	493.9633658	918.6258971	1.762553927	1.326024511	2.40174076	5.490319198	597.4219966	1533.963366	19504.01808	7830.506984	11673.5111	21.38004066	47.18031791	81.88571527	66.10051714	29.47007681	75.66848639	45.22491936	6.232935215	45.31466184	0.670792782	3535.072665	597.4219966	1533.963366	32.10294089	24.15204769	43.74501143	1.811234061
Common Bean	Phaseolus vulgaris L	Black turtle bean	PHV002_DM	Black turtle	25.11484255	1170	1530	3020	125.0719159	4060	1080	708.0873309	912.5546751	1770	1560	221.7027129	1210	1110	1460	1060	280.8060999	765.9587585	1150	0.361956113	0.174840373	1.010945301	1.548942217	346.7746288	1975.958758	23194.18149	8873.150819	14321.03067	28.19397849	36.33527358	70.47625308	62.11466373	13.80755735	78.67693195	42.20611767	11.18088235	45.78965596	0.619588842	3832.554675	346.7746288	1975.958758	23.36795455	11.28772727	65.26681818	5.782104458
Common Bean	Phaseolus vulgaris L	Black turtle bean	PHV009_DM	Black turtle	24.70534211	1080	1440.321445	3110	123.0326037	4210	1049.97704	686.8085106	1030	2020	1490	338.4631869	1400	1600	1560	1110	274.2292974	679.396908	1270	0.501259395	0.153240739	0.995237372	1.654867595	461.4957906	2079.396908	24472.22899	9619.500995	14852.728	27.8	41.69138786	81.76369269	60.31084263	18.68	84.16790582	44.9295539	11.1	51.405886	0.647658868	4320	461.4957906	2079.396908	30.29	9.26	60.14	6.494600432
Broad Bean	Vicia faba L	Broad bean	VIF001_DM		28.44107047	1130	2670	3050	340.3875428	4760	1180	732.0826843	1140	2040	1760.258091	186.5247622	1200	1130	1330	975.9963279	243.7251409	900.4887168	1260	0.231187364	0.318569381	0.600075906	1.186372937	526.912305	2100.488717	26029.46327	9538.587006	16490.87626	25.74033509	40.08287948	71.72725801	61.89141482	18.52645826	73.85406673	34.31644139	8.569478462	44.30212995	0.57841602	4440	526.912305	2100.488717	19.48690476	26.85238095	50.58071429	1.88365845
Broad Bean	Vicia faba L	Broad bean	VIF002_DM		27.18120805	1080	2560	2910	325.3092962	4550	1120	699.6534034	1090	1950	1680	178.2622202	1140	1080	1270	932.762333	232.928777	860.5995046	1200	0.346756152	0.43344519	1.040268456	1.820469799	503.5715164	2000.599505	24859.51553	9103.606734	15755.9088	25.74033509	40.10123457	71.74074074	61.80740741	18.52645826	73.60230276	34.31644139	8.569478462	44.14814815	0.577790012	4240	503.5715164	2000.599505	19.04761905	23.80952381	57.14285714	2.4
Chickpea	Cicer arietinum L	Chickpea	CIA001_DM		22.39775702	973.0186485	2149.645278	2500	287.8111777	4020	866.9675906	652.4294091	934.0949805	1649.858742	1500	286.1506544	1300	1040	1190	824.7600727	229.5770095	685.9458828	933.7783723	0.665739354	1.326694866	2.395895307	4.385892919	573.9618321	1985.945883	22024.03782	8310.64924	13713.38858	29.1292297	41.7048448	73.66178407	66.97099172	25.62586207	88.66717684	36.82333333	10.25	41.69070909	0.606024484	3517.732094	573.9618321	1985.945883	15.17910644	30.24913946	54.62730966	1.80591285
Chickpea	Cicer arietinum	Chickpea	CIA006_DM		19.90131705	945.7678082	2160	2420	607.099254	3680	811.2376622	571.0257342	896.7406491	1610	1510	384.6776297	1159.967629	1030	1210	755.9475479	203.9884998	615.3841407	906.3963518	0.590382882	1.001683368	2.655662065	4.247728315	991.7768837	1775.351769	21478.23291	7998.744041	13479.48887	28.69286152	45.05936199	80.89916842	75.87437535	49.83473612	89.20775267	37.9848	10.25	45.54454107	0.593401139	3413.137001	991.7768837	1775.351769	13.89879102	23.58162514	62.51958383	2.65119912
Chickpea	Cicer arietinum	Chickpea	CIA004_DM		23.79640665	1030	2280	2650	305.7838254	4270	921.1062213	693.1709953	992.425446	1750	1600	304.0196091	1380	1110.021896	1260	876.2630141	243.9131681	728.7804376	992.089067	0.756696397	1.407414176	2.693690016	4.857800589	609.8034345	2108.780438	23387.57368	8831.8813	14555.69238	29.1292297	41.7048448	73.540515	67.23704229	25.62586207	88.61759966	36.82333333	10.25	41.69070909	0.606764767	3734.514513	609.8034345	2108.780438	15.57693411	28.97225092	55.45081497	1.913928439
Chickpea	Cicer arietinum	Chickpea	CIA005_DM		20.44521332	954.7914622	1760	2410	259.6542092	3530	807.5859262	513.1748544	887.3222582	1510	1350	237.1644745	1279.870354	764.6509783	1040	725.805073	194.2295266	588.8221437	936.3907702	0.510861651	0.934419842	2.882260691	4.327542185	496.8186837	1868.692498	19749.46203	7633.957311	12115.50472	25.1	43.4	73.85591807	66.03012542	24.3	91.4	35.5	9.5	45.8	0.630098167	3333.713028	496.8186837	1868.692498	11.8048913	21.5923913	66.60271739	3.084545683
Chickpea	Cicer arietinum	Chickpea	CIA003_DM	Desi	23.53054435	1020	2410	2630	717.8105793	4270	887.3056703	666.586775	992.3514819	1779.97761	1580	244.7176612	1330	1210	1320	859.4213552	241.1880796	695.2770679	1010	0.622860001	0.921463024	2.77649679	4.320819815	962.5282405	2025.277068	23864.63628	8704.242963	15160.39332	28.32857435	42.17290799	75.64540723	67.1467679	40.90548124	86.07013241	36.52364954	10.25	42.92293391	0.574143611	3782.329092	962.5282405	2025.277068	14.41531995	21.3261155	64.25856455	3.013139666
Chickpea	Cicer arietinum	Chickpea	CIA002_DM	Kabuli	22.69568603	892.1752438	1820	2310	291.6395654	4270	876.5230466	696.5227781	892.1752438	1610	1330.436767	297.3917479	1310	1060	1110	907.8274411	232.6307818	665.2183836	900.0013425	0.747981979	1.722022538	2.672929634	5.142934152	589.0313134	1975.218384	21472.54234	8176.986102	13295.55624	30.68965517	39.31034483	70.9385915	58.62068966	25.95344828	87.03056524	40	10.25	39.65517241	0.615016473	3402.176586	589.0313134	1975.218384	14.54387626	33.4832702	51.97285354	1.55220363
Common Bean	Phaseolus vulgaris L	Common bean (all types)	PHV001_DM		23.35489967	1080	1420	2810	116.3074004	3780	1003.155221	658.4675391	848.606669	1649.501655	1450	206.1667162	1120	1030	1360	983.4028162	261.1283856	712.2835797	1070	0.339857434	0.141384144	0.822596735	1.305427528	322.4741166	1832.28358	21559.01998	8247.273781	13311.7462	28.19397849	36.33527358	70.62764892	62.0854733	13.80755735	78.45392639	42.10691675	11.18088235	45.81479754	0.619548604	3568.108324	322.4741166	1832.28358	26.03418621	10.83048586	63.0135888	5.818168236
Common Bean	Phaseolus vulgaris L	Common bean (all types)	PHV007_DM		23.78631239	1050	1440	2860	118.4558357	3820	932.8040269	803.1179825	1140	1960	1820	198.6715824	1180.363317	786.4789065	1250	1120	249.4064814	368.4381515	1680	0.332420137	0.137773667	0.785607857	1.25580166	317.1274181	1548.801468	22777.73628	10151.55936	12626.17692	33.76387097	47.92672278	82.40033039	76.5145925	13.33234899	65.11313913	47.08590308	10.48529412	70.62885462	0.804008959	4780	317.1274181	1548.801468	26.47075147	10.97097347	62.55827506	5.702162641
Common Bean	Phaseolus vulgaris L	Common bean (all types)	PHV008_DM		23.69530841	1040	1380	2980	118.0026359	4040	1007.050608	658.7295739	983.3552992	1940	1430	324.6257253	1340	1540	1499.913023	1060	263.0179234	651.6209814	1220	0.421058363	0.16207655	0.897660437	1.481165641	442.6283612	1991.620981	23476.31577	9219.728522	14256.58725	27.8	41.5	81.87274739	60.34949936	18.68	84.05127912	44.73459393	11.1	51.48698547	0.646699547	4143.355299	442.6283612	1991.620981	28.4275	10.9425	60.605	5.538496687
Common Bean	Phaseolus vulgaris L	Common bean (all types)	PHV010_DM		25.27767614	1240	1640	2780	150.402173	4190	1003.523743	698.9277453	1100	2070	1620	299.5404623	1470	994.6765561	1430	1050	243.9295747	894.8297353	1290	0.250933472	0.088847083	0.789487919	1.129268474	449.9426353	2364.829735	24165.82999	9842.397782	14323.43221	27.65	43.51665849	81.89043916	64.08816978	17.8	93.55407998	41.53862856	9.65	51.03317223	0.687153584	4460	449.9426353	2364.829735	22.22088706	7.867666959	69.91144599	8.885918322
Cowpea	Vigna unguiculata (L) Walp.	Cowpea	VUN001_DM		25.17044808	1170	1770	2850	127.7187693	4430	1038.368117	856.8162143	1160	1970	1690	452.9896225	1410	1160	1230	997.4049759	282.5750807	726.368783	1130	0.518199504	0.288955128	0.84991603	1.668271917	580.7083918	2136.368783	24452.24156	9949.785893	14502.45567	34.04056263	46.08579062	78.2663858	67.14222944	23.0710391	84.87607278	39.6260318	11.22646207	44.89391673	0.686075939	4260	580.7083918	2136.368783	31.06205284	17.32062533	50.94589326	2.941342606
Cowpea	Vigna unguiculata (L) Walp.	Cowpea	VUN003_DM		22.54025529	1010	1740	2550	114.3727619	3970	892.9161133	814.6692271	923.8284634	1690	1560	405.6543493	1270	1040	1040	902.2542191	299.0340536	650.4666805	955.0628172	0.582587481	0.169866054	0.95464343	1.706243843	520.0271112	1920.46668	21828.25869	8820.50313	13007.75556	36.14285714	40.98571429	74.976968	69.20950893	23.0710391	85.20163837	40.02857143	13.26666667	42.37142857	0.678095702	3568.891281	520.0271112	1920.46668	34.14444444	9.955555556	55.95	5.619977679
Cowpea	Vigna unguiculata (L) Walp.	Cowpea	VUN004_DM		23.53025632	1020	1440.051687	2410	161.7705122	4040	854.7365609	835.3240994	1070	1630	1580	360.0129217	1260	1080	968.2700476	923.5625606	237.0673324	714.7315358	1250	0.628218049	0.505969546	1.041409658	2.201464461	521.7834339	1974.731536	21835.52726	9145.966914	12689.56034	35.5	45.47336779	69.27251355	67.14758983	22.175	83.92307796	39.25	10.075	53.12309322	0.720747344	3950	521.7834339	1974.731536	28.53637025	22.98331655	47.3053132	2.058245732
Cowpea	Vigna unguiculata (L) Walp.	Cowpea	VUN002_DM		26.2387561	1100	2100	3120	241.3965561	4590	1160	784.5388074	1140	1920	1710	367.3425854	1470	1230	1370	947.2190953	294.5684002	897.3654587	1420	0.509757531	0.284247769	0.836070073	1.641094148	608.7391416	2367.365459	25862.4309	10053.66889	15808.76201	29.9	43.44718155	73.1742005	65.17077232	23.2	90.22399726	36.1	11.22646207	54.11841912	0.635955483	4480	608.7391416	2367.365459	31.06205284	17.32062533	50.94589326	2.941342606
Hyacinth Bean	Lablab purpureus (L) Sweet	Hyacinth bean	LAP001_DM		26.31637325	1140	1470	3030	342.1128523	4180	1070	742.1217258	1090	2030	1660	328.9546657	1360	1110	1420	1010	219.1195932	963.1792611	1410	0.491390283	0.128188769	0.705038232	1.324617285	671.067518	2323.179261	24575.4881	9850.195985	14725.29211	28.2	41.41908117	77.13828879	63.07860068	25.5	88.27885357	38.37914861	8.326359833	53.57881142	0.66893043	4530	671.067518	2323.179261	37.09677419	9.677419355	53.22580645	5.5
Common Bean	Phaseolus vulgaris L	Kidney bean (all types)	PHV003_DM	Kidney	24.38063016	1110	1430	3020	117.0270247	3920	1090	653.4008882	1020	1990	1550	322.4338338	1400	1149.546712	1480	1100	290.7390146	786.8848383	1320	0.417420772	0.176995346	1.227105968	1.823299803	439.4608585	2186.884838	23750.03231	9646.573737	14103.45857	26.8	41.83649042	81.62217249	63.57505898	18.025	89.69763391	45.11778379	11.925	54.14134055	0.683986391	4330	439.4608585	2186.884838	22.89369919	9.707418699	67.30138211	6.93298437
Common Bean	Phaseolus vulgaris L	Kidney bean	PHV004_DM	Kidney, Red	25.58325985	1120	1600	3259	271.1825544	3540	1310	675.39806	1250	2210	1880.369599	304.4407922	1470	734.2395576	1320.096208	1170	368.3989418	1020	1570	0.318273415	0.134954743	0.935639127	1.390222753	575.6233466	2490	25073.12571	10898.60739	14174.51832	26.4	48.8600752	86.38461295	73.5	22.5	97.32926979	45.73303039	14.4	61.36825445	0.768887319	5030	575.6233466	2490	22.89369919	9.707418699	67.30138211	6.93298437
Lentil	Lens culinaris Medik	Lentil	LEC007_DM		30.30354021	1580	2280	2970	284.853278	5860	1269.718335	692.4358938	1210	2300	2130	248.4890297	1380.326257	1500	1370	962.1374017	296.9746941	863.650896	1510	0.300419277	0.372259011	0.597843255	1.267142497	533.3423077	2243.977153	28708.58578	10730.36328	17978.22251	22.85	39.92932811	75.89872285	70.28881725	17.6	74.05	31.75	9.8	49.82916153	0.596853403	5020	533.3423077	2243.977153	23.70840515	29.37783338	47.18042813	1.605987328
Lentil	Lens culinaris Medik	Lentil	LEC001_DM		26.97830718	1409.61655	2030	3530	253.5960875	5210	1130.391071	616.454319	1080	2040	1900	221.2221188	1230	1340	1220	856.5612528	264.3874103	768.8817545	1350	0.256041216	0.321063426	0.703846239	1.281085732	474.8182063	1998.881755	26451.11056	9558.625101	16892.48546	22.85	40.03216336	75.61630857	70.42695406	17.6	74.09218605	31.75	9.8	50.0402042	0.565850722	4470	474.8182063	1998.881755	19.98626711	25.06182202	54.94138456	2.192234248
Lentil	Lens culinaris Medik	Lentil	LEC006_DM		26.88493041	1550	2000.238823	3360	317.2421788	4640	1290	556.5180595	1120	1980	1820	225.8334155	1240	1350	1480	900.6451688	204.3254711	645.2383299	1300	0.145970692	0.183814945	0.499183723	0.828969359	543.0755943	1885.23833	25980.04145	9347.322115	16632.71933	20.7	41.65902544	73.64720569	67.69591634	20.2	70.12249245	33.5	7.6	48.35422596	0.561983998	4400	543.0755943	1885.23833	17.60869565	22.17391304	60.2173913	2.715686275
Lentil	Lens culinaris Medik	Lentil	LEC002_DM	Green	27.23251341	1420	2050	3560	255.985626	5260	1140	622.2629313	1090	2060	1920	223.3066099	1240.440986	1350	1230	864.6323007	266.8786314	776.1266321	1360	0.271955922	0.282482625	0.589153416	1.143591963	479.292236	2016.567618	26689.63372	9647.521459	17042.11226	22.85	40.02568488	75.64487234	70.50395868	17.6	74.05	31.75	9.8	49.94030407	0.566098927	4510	479.292236	2016.567618	23.78085285	24.70134751	51.51779964	2.085627094
Lentil	Lens culinaris Medik	Lentil	LEC004_DM	Green	28.26934559	1480	2130	3700.457338	265.7318485	5460	1180	645.9545467	1130	2140	1990.16193	231.8086338	1290	1400	1270	897.5517225	277.0395868	805.6763493	1410	0.261284284	0.25798168	0.512894791	1.032160756	497.5404824	2095.676349	27704.38195	10012.51642	17691.86554	22.85	39.97262676	75.7003728	70.4	17.6	74.13246772	31.75	9.8	49.87734843	0.565938985	4680	497.5404824	2095.676349	25.31430136	24.99433145	49.69136719	1.988105475
Lentil	Lens culinaris Medik	Lentil	LEC003_DM	Red	27.07200709	1179.80056	2180	3120	370.2445135	4379.528374	1150	794.8368456	1220	2050	1970.108421	240.0361984	1390	1179.80056	1300	1010	252.4909068	755.2082279	1400	0.219362269	0.214863809	0.517586175	0.951812252	610.2807119	2145.208228	25942.05461	10327.47237	15614.58224	29.36010038	45.06500002	75.72397544	72.77289837	22.54286909	79.24082691	37.30790985	9.326641573	51.71393445	0.661399211	4670	610.2807119	2145.208228	23.04680028	22.57417974	54.37901999	2.408903474
Lentil	Lens culinaris Medik	Lentil	LEC005_DM	Red	28.65119387	1250	2310.309568	3300	391.8419237	4630	1220	841.2019279	1290	2170	2090	254.0381891	1470	1250	1380	1070	267.2194159	799.2616609	1480	0.211181788	0.184735957	0.395752802	0.791670547	645.8801128	2269.261661	27463.87269	10932.45953	16531.41315	29.36010038	45.02430181	75.73855421	72.94634944	22.54286909	79.20304023	37.34573871	9.326641573	51.65578812	0.661314277	4940	645.8801128	2269.261661	26.67546357	23.33495382	49.98958261	2.142261905
Lima Bean	Phaseolus lunatus L	Lima bean	PHL001_DM		23.03591855	1180	1410	2970.19509	254.4041331	3260	972.5322558	704.1734655	1210	1990	1540	290.9009286	1330	1050	1530	995.0743942	272.6525309	814.7372871	1390	0.399561136	0.153868263	0.766859571	1.32028897	545.3050617	2144.737287	23164.67009	9722.801319	13441.86877	30.56849953	52.52666601	86.38683087	66.85212037	23.67194781	93.10404889	43.19664492	11.8359739	60.34055021	0.723322143	4590	545.3050617	2144.737287	30.26315789	11.65413534	58.08270677	4.983870968
Lupine	Lupinus spp.	Lupin	LUS001_DM		37.62821979	1240	3989.593749	3739.723682	673.4621456	8760	1510	976.1901071	1490	2720	1830	237.9559015	1470	1490	1810.220304	1280.320496	310.1836286	1250	1440	0.973587517	2.727547261	1.864000457	5.565491425	911.4180471	2720	36217.65001	11754.65013	24462.99988	25.94303192	39.59794028	72.28617286	48.63371189	24.22166269	72.28617286	34.02553996	8.243377719	38.26915034	0.480507305	5650	911.4180471	2720	17.49328931	49.00820165	33.49210904	0.683398042
Lupine	Lupinus albus	Lupin	LUS002_DM		36.61884177	1260	3480	3900	622.5203101	8200	1480	844.8521628	1500	2730	1790	199.709546	1470	1520	1880	1380	279.5238255	1600	1440	1.1559601	4.241063749	2.139528518	7.537306097	822.2298561	3070	35576.60584	11634.08553	23942.52031	23.07151515	40.96251895	74.55178449	48.88193928	22.45373737	83.83662212	37.68551743	7.633333333	39.32401819	0.48591733	5670	822.2298561	3070	15.33651526	56.26763322	28.38585152	0.504479217
Lupine	Lupinus angustifolius	Lupin	LUS003_DM		33.02469107	1119.856796	3680	3270	502.4512559	7530	1390	896.281836	1340	2290.378456	1580	212.7646604	1320	1350	1589.604573	1150	288.7213993	1140	1320	1.167391023	1.992055417	1.591357684	4.750804124	715.2159163	2460	31970.05898	10398.14635	21571.91262	27.13974929	40.57570129	69.35351649	47.84299108	21.65700551	74.48972028	34.82243021	8.74259198	39.97009381	0.482022458	4950.378456	715.2159163	2460	24.57249325	41.93091033	33.49659642	0.798852116
Lupine	Lupinus luteus	Lupin	LUS004_DM		45.35752898	1410	4890	4390	968.3508796	10100	1710	1210	1710	3370	2240	308.8713498	1680	1700	2120	1440	359.8800031	1230	1610.241336	0.690333795	1.159485731	2.447755459	4.297574986	1277.222229	2910	42447.34357	13928.99269	28518.35088	26.67693825	37.70046646	74.29858009	49.38540635	28.15899054	64.15693415	31.74776123	7.934294727	35.50108157	0.488422095	6690.241336	1277.222229	2910	16.06333333	26.98	56.95666667	2.111069928
Lupine	Lupinus spp.	Lupin	LUS005_DM		33.99122807	1120	3600	3380	608.3680152	7910	1360	881.8355149	1350	2460	1650	214.9560454	1330	1350	1640	1160	280.2025321	1130	1300	1.171936371	1.925324038	2.511292223	5.608552632	823.3240606	2460	32725.36211	10626.99409	22098.36802	25.94303192	39.71612903	72.3716129	48.54193548	24.22166269	72.3716129	34.12645161	8.243377719	38.24516129	0.480894973	5110	823.3240606	2460	20.89552239	34.32835821	44.7761194	1.304347826
Lupine	Lupinus spp.	Lupin	LUS006_DM		38.77423031	1280	4080	3977	742.6756421	9170	1550	1020	1570	2879.732259	1920	279.7709849	1509.510612	1540	1870	1329.657836	319.4400051	1289.988816	1511.001929	0.908797376	2.546034898	1.739955263	5.195120025	1022.446627	2799.499428	37838.77808	12339.11363	25499.66446	26.30613146	40.4908102	74.26923077	49.51742393	26.36923077	72.2	34.29230769	8.238461538	38.96923077	0.483893176	5960.734188	1022.446627	2799.499428	17.49328931	49.00820165	33.49210904	0.683398042
Moth Bean	Vigna aconitifolia (Jacq) Marechal	Moth bean	VAC001_DM		26.48251167	1330	1450	2760	114.7575506	3950	1070	772.627278	1180	1940	1630	359.2794083	1230.112667	1150	1190	1020	255.1148624	719.6622547	1290	0.452313686	0.350431719	0.799917742	1.61233717	474.0369589	1949.774922	23411.55402	9677.134216	13734.41981	29.175	44.55770716	73.25589144	61.55005311	17.9	73.625	38.51598416	9.633333333	48.71139173	0.704589954	4410	474.0369589	1949.774922	28.05329394	21.73439439	49.61231167	2.282663634
Moth Bean	Vigna aconitifolia (Jacq) Marechal	Moth bean	VAC002_DM		26.35103974	1320	1450	2750	114.1878389	3930	1060	768.7915843	1180	1930	1620	357.4957724	1220	1150	1190	1020	253.8483495	716.0895049	1290	0.520571806	0.403314954	0.920632378	1.855653056	471.6836113	1936.089505	23320.41305	9640.135706	13680.27734	29.175	44.78001672	73.24189175	61.47765007	17.9	73.47298339	38.70815005	9.633333333	48.95442506	0.704673996	4400	471.6836113	1936.089505	28.05329394	21.73439439	49.61231167	2.282663634
Mung Bean	Vigna radiata (L) R Wilczek	Mung bean	VIR001_DM		23.19144092	1130	1540	2760.361255	177.994309	4150	1590	619.2114725	670.2326425	1640	1290	248.1484178	1120	1080	1540	854.6045978	230.7548371	620.3710446	1040	0.486590291	0.072104438	0.596511865	1.155495467	426.1427269	1740.371045	22301.67858	7712.951968	14588.72661	26.7	28.9	70.71574405	55.6239694	18.375	75.04367886	36.85	9.95	44.84413037	0.528692611	3350.232643	426.1427269	1740.371045	42.11096491	6.240131579	51.62390351	8.272887015
Mung Bean	Vigna radiata (L) R Wilczek	Mung bean	VIR002_DM		27.31326644	1330	1810	3250	209.62932	4880	1880	729.264214	789.3534002	1930	1520	292.2519509	1320	1280	1809.503902	1010	271.7670011	730.6298774	1220	0.691192865	0.086399108	0.95039019	1.727982163	501.8812709	2050.629877	26262.39967	9082.636566	17179.7631	26.7	28.9	70.66163265	55.65061224	18.375	75.07816327	36.97836735	9.95	44.66693878	0.528682294	3939.3534	501.8812709	2050.629877	40	5	55	11
Mung Bean	Vigna radiata (L) R Wilczek	Mung bean	VIR003_DM		22.36785767	1130.322408	1509.830393	2540	172.9780993	3710	1730	637.4839436	508.4959644	1490	1340	175.9604803	1010	1079.62193	1610	864.1449013	228.1521482	553.977275	946.9059747	0.480823161	0.074721231	0.56711625	1.123034988	348.9385797	1563.977275	21237.87352	7201.143413	14036.7301	28.5	22.73333333	66.61344246	59.90739121	15.6	69.92074512	38.63333333	10.2	42.33333333	0.513021434	2945.401939	348.9385797	1563.977275	42.81461988	6.653508772	50.49853801	7.589760492
Mungo Bean	Vigna mungo (L) Hepper	Mungo bean	VIM001_DM		26.44159537	1180	1660	3280	199.3964797	4680	1050	747.0380004	1130	2100	1720	347.1479402	1550	1140	1400	838.3102762	267.4880455	815.1825333	1290	0.422458303	0.217813487	0.537011373	1.186777383	546.54442	2365.182533	25394.56328	9989.984262	15404.57901	28.25238001	42.7356967	79.4203213	65.04902506	20.66987307	89.44931272	31.70422451	10.11618405	48.7867688	0.648507451	4520	546.54442	2365.182533	35.59709763	18.35335679	45.24954559	2.465464281
Mungo Bean	Vigna mungo (L) Hepper	Mungo bean	VIM002_DM		26.22761842	1220	1590	3440	152.1201868	4980	996.6494999	747.4871249	896.9845499	1990	1670	306.8631355	1550	1060	1390	752.7326486	257.0306605	802.5651236	1080	0.411442964	0.212134135	0.523009132	1.155832894	458.9833223	2352.565124	24882.43293	9251.09812	15631.33481	28.5	34.2	75.87421657	63.67333752	17.5	89.69800788	28.7	9.8	41.17796678	0.591830335	3966.98455	458.9833223	2352.565124	35.59709763	18.35335679	45.24954559	2.465464281
Common Bean	Phaseolus vulgaris L	Navy bean	PHV005_DM	Navy	24.64351912	1140	1500	2970	122.7247252	3990	1060	694.7988481	895.4290092	1740	1530	217.5420783	1180	1080	1440	1040	275.5362881	751.5842184	1130	0.381177134	0.189551914	0.979325641	1.554978789	340.2668035	1931.584218	22757.61517	8703.306224	14054.30894	28.19397849	36.33527358	70.60679895	62.08528873	13.80755735	78.38102216	42.20176489	11.18088235	45.8538407	0.619262481	3765.429009	340.2668035	1931.584218	24.51333333	12.19	62.98	5.166529943
Pea	Pisum sativum	Pea	PIS008_DM		23.94421683	1090	2200	2910	374.945125	4220	1100	600.113243	1020	1770	1780	252.3089179	1140	1020	1090	876.5473163	276.4340734	714.7077316	1170	0.311076768	0.334910098	0.823864785	1.46985165	627.2540429	1854.707732	23605.05641	8885.403551	14719.65286	25.06297229	42.59901283	73.92181639	74.33945377	26.19647355	77.4595279	36.60789253	11.54492024	48.86357354	0.603642194	3960	627.2540429	1854.707732	21.16382069	22.78529929	56.05088002	2.459958033
Pea	Pisum sativum L	Pea	PIS001_DM		26.42428428	1169.527485	2290	3040	296.3287888	4530	1170	640.7563678	1050.41349	1890	1850	252.8825194	1260	1090.202316	1280	997.3777118	232.5535439	859.6700485	1240	0.327424822	0.477337064	0.959745936	1.794240959	549.2113082	2119.670048	25139.71227	9413.983633	15725.72864	24.24876909	39.75182371	71.52511607	70.011357	20.78433998	80.21674405	37.74473894	8.800750909	46.92653118	0.598635768	4180.41349	549.2113082	2119.670048	18.24865388	26.60384393	53.49035934	2.010625212
Pea	Pisum sativum	Pea	PIS009_DM	Green	24.19815218	1100	2220	2940	378.9215266	4260	1110	606.4776177	1030.097662	1790	1800.13122	254.984727	1149.97096	1030.097662	1100	885.8433544	279.3657368	722.287414	1180	0.217778934	0.284902523	0.580094776	1.082776234	633.9062536	1872.258374	23838.17788	8976.871278	14861.3066	25.06297229	42.56926952	73.97259041	74.39126784	26.19647355	77.37195634	36.60789253	11.54492024	48.76405401	0.604043206	4000.097662	633.9062536	1872.258374	20.1130139	26.31222537	53.57476073	2.036116671
Pea	Pisum sativum L	Pea	PIS002_DM	Green	26.0987485	1160	2270	3000	292.678146	4480	1150	632.8625258	1040	1870	1820	249.7671158	1240	1080	1259.57111	985.0904488	229.6885846	849.0792845	1230	0.350645123	0.478122924	1.011699003	1.914494157	542.4452619	2089.079284	24838.73722	9297.408675	15541.32854	24.24876909	39.84865405	71.65094526	69.73514459	20.78433998	80.04519008	37.74473894	8.800750909	47.12869662	0.598237702	4140	542.4452619	2089.079284	18.31528822	24.97385129	52.84419382	2.115980959
Pea	Pisum sativum L	Pea	PIS004_DM	Green	27.31914725	1210	2370	3140	306.3640147	4690	1210	662.4556933	1090	1950	1910	261.4464297	1300	1130	1320	1030	240.4290099	888.7829237	1290	0.263306908	0.438844847	1.140996602	1.843148358	567.8104444	2188.782924	25999.47807	9734.331133	16265.14694	24.24876909	39.89875636	71.37850909	69.91433455	20.78433998	80.11900606	37.70249455	8.800750909	47.21962909	0.598477909	4330	567.8104444	2188.782924	14.28571429	23.80952381	61.9047619	2.6
Pea	Pisum sativum L	Pea	PIS006_DM	Green	20.38244722	902.1183688	1769.912559	2340	228.5740584	3500	899.8821032	494.2492561	810.2394487	1460	1420	195.0616543	969.3025438	840.9306734	983.6924431	769.3301494	179.3808409	663.1089496	959.3348585	0.288551599	0.297568836	0.613172148	1.199292583	423.6357127	1632.411493	19385.11791	7256.898752	12128.21916	24.24876909	39.75182371	71.6302603	69.66778742	20.78433998	80.08908232	37.74473894	8.800750909	47.06671619	0.598348254	3229.574307	423.6357127	1632.411493	24.06015038	24.81203008	51.12781955	2.060606061
Pea	Pisum sativum	Pea	PIS010_DM	Yellow	21.99644681	997.3200066	2020.496458	2670	344.4447801	3870	1010	551.296337	936.3726729	1630	1640	231.7845571	1050	936.3726729	997.3200066	805.2435609	253.9472239	656.5690044	1070.272118	0.309687595	0.268475323	0.815907702	1.39407062	576.2293372	1706.569004	21671.4394	8168.91647	13502.52293	25.06297229	42.56926952	74.10287733	74.55749621	26.19647355	77.58384883	36.60789253	11.54492024	48.6565911	0.604991861	3636.644791	576.2293372	1706.569004	22.21462748	19.25837321	58.52699932	3.039041704
Pea	Pisum sativum L	Pea	PIS003_DM	Yellow	27.40203359	1210	2380	3150	307.2935237	4700	1209.795828	664.4655851	1090	1960	1910	262.2396587	1300	1130	1320	1030	241.158472	891.4794928	1289.723738	0.330092593	0.495138889	1.155324074	1.980555556	569.5331823	2191.479493	26046.1563	9747.587454	16298.56884	24.24876909	39.77806962	71.52753804	69.70285595	20.78433998	79.97506775	37.58845111	8.800750909	47.06671619	0.598064011	4339.723738	569.5331823	2191.479493	16.66666667	25	58.33333333	2.333333333
Pea	Pisum sativum L	Pea	PIS005_DM	Yellow	28.38693957	1260	2460	3270	318.3385152	4869.594274	1250	688.3483428	1130	2030	1980	271.6652879	1349.962173	1170	1370.003201	1070	249.8263842	923.5217674	1340	0.330092593	0.495138889	1.155324074	1.980555556	590.0038031	2273.48394	27001.25995	10109.80219	16891.45776	24.24876909	39.80703863	71.51175966	69.75038627	20.78433998	80.08908232	37.69339056	8.800750909	47.20480687	0.598515672	4500	590.0038031	2273.48394	16.66666667	25	58.33333333	2.333333333
Pea	Pisum sativum L	Pea	PIS007_DM	Yellow	20.81659973	921.3337728	1810	2390	233.4427575	3570	919.0498739	504.7769201	827.4978029	1490	1450	199.2165286	989.9489917	858.8427603	1000	785.7171226	183.201709	677.233378	979.7689916	0.318737915	0.327844712	0.719437007	1.366019634	432.6592861	1667.18237	19790.03061	7410.128066	12379.90254	24.24876909	39.75182371	71.57749196	69.65594855	20.78433998	80.08908232	37.74473894	8.800750909	47.06671619	0.598561099	3297.266794	432.6592861	1667.18237	23.33333333	24	52.66666667	2.194444444
Pigeon Pea	Cajanus cajan (L) Huth	Pigeon pea	CAC001_DM		23.22321758	1169.856539	1520	2410	264.6468298	4250	864.5168913	773.6397441	880.1860398	1720	1540	285.8478009	1970	1000	1040	856.6888405	195.0163173	753.6847378	1070	0.508161659	0.17766306	0.92593949	1.61176421	550.4946307	2723.684738	22564.08374	9291.378743	13272.705	33.31320225	37.9011236	74.0638111	66.31294714	23.70449438	117.2828325	36.88932584	8.39747191	46.07458016	0.70003656	3670.18604	550.4946307	2723.684738	31.52828784	11.02289401	57.44881816	5.21177271
Pigeon Pea	Cajanus cajan (L) Huth	Pigeon pea	CAC003_DM		25.03448816	1090	1500	2610	227.8138422	5070	833.6484556	821.1312115	846.1656997	1720	1769.938313	230.317291	2180	983.8553846	1100	846.1656997	187.7586612	635.8759992	1040	0.362374497	0.103348683	0.833330521	1.299053701	458.1311333	2815.875999	23692.67056	9641.476876	14051.19368	32.8	33.8	68.70521935	70.7	18.3	112.479871	33.8	7.5	41.54269077	0.686167816	3606.1657	458.1311333	2815.875999	27.89526687	7.955689829	64.1490433	8.063291139
Pigeon Pea	Cajanus cajan (L) Huth	Pigeon pea	CAC002_DM		24.36929358	1500	1580	2520	302.1792404	4220	1010	750.5742422	965.0240256	1960	1660	333.859322	2100	947.9655201	1120	1000	209.5759248	908.9746504	1150	0.624389502	0.227700838	1.129989947	1.982080287	636.0385624	3008.97465	24238.15293	10129.03351	14109.11941	30.8	39.6	80.42908564	68.1185113	26.1	123.4740203	41.03524777	8.6	47.19053494	0.717906853	4075.024026	636.0385624	3008.97465	31.50172607	11.48797247	57.01030147	4.962607774
Common Bean	Phaseolus vulgaris L	Pinto bean	PHV006_DM	Pinto	22.4361682	1040	1370	2700	111.7321176	3630	963.6932538	632.5648436	815.2243095	1580	1400	198.0565614	1080	987.4320204	1310	944.7178664	250.856157	684.263877	1030	0.322784741	0.091694948	0.74120083	1.157764495	309.788679	1764.263877	20728.54101	7931.419738	12797.12127	28.19397849	36.33527358	70.42200728	62.39924696	13.80755735	78.6348124	42.10691675	11.18088235	45.9080174	0.619781556	3425.224309	309.788679	1764.263877	27.88	7.92	64.02	8.083333333
Rice Bean	Vigna umbellata (Thunb.) Ohwi & H Ohashi	Rice bean	VIU001_DM		21.17140113	964.3573214	1279.811198	2380	261.4668039	3650	886.0231372	658.4305751	875.4374367	1660	1530	377.3449394	1410	909.3116785	1060	743.1161796	277.7103789	702.8905175	1160	0.129028414	0.081776081	0.241285016	0.459905912	638.8117434	2112.890517	20785.90017	8692.03951	12093.86066	31.1	41.35	78.40765899	72.26730015	30.17333333	99.79927661	35.1	13.11724138	54.79089423	0.718715037	3695.437437	638.8117434	2112.890517	28.05539365	17.78104583	52.4639953	2.950557341
Rice Bean	Vigna umbellata (Thunb.) Ohwi & H Ohashi	Rice bean	VIU002_DM		21.24804384	1010	1190	2150.302037	216.7300472	3680.161194	909.4162766	525.2016484	807.4256661	1710	1689.594451	380.5597922	1200	892.4178415	1030	987.6590733	278.71572	662.938968	1170	0.12993065	0.081582642	0.238895456	0.458195997	597.2898394	1862.938968	20491.12272	8749.156351	11741.96636	24.71764706	38	80.47799659	79.51764706	28.11034483	87.67578708	46.48235294	13.11724138	55.0638924	0.745118499	3687.425666	597.2898394	1862.938968	28.35700246	17.80518428	52.13826781	2.928263308
Soybean	Glycine max	Soybean			39.89722283	2112.227448	3477.730101	5638.489146	722.4589966	8684.949831	2073.622769	1209.980945	2173.994935	3649.796671	2984.693198	603.3359865	2340.546551	2624.015195	2599.749397	1947.881814	651.8675832	1697.502894	2237.968403	3.153291056	4.815219768	12.30592609	27.76514323	1325.794983	4038.049445	47430.81187	17800.06609	29630.74578	30.32744787	54.48988127	91.47996809	74.8095478	33.23025737	101.2112914	48.82249128	16.33867064	56.09333795	0.600729601	8061.76001	1325.794983	4038.049445	11.35701347	17.34267937	44.32149327	2.555631244
